# Supplementary material for: Glucosinolate Bioactivation by Apis mellifera Workers and Its Impact on Nosema ceranae Infection at the Colony Level
Source: Biomolecules. 2021 Nov 8;11(11):1657. doi: 10.3390/biom11111657 (PMC8615805; doi:10.3390/biom11111657)
Supplement: Supplementary file 1 [file biomolecules-11-01657-s001.zip]

Archive with 1 entries (1 files):
- biomolecules-1430145-supplementary.pdf
